# Supplementary material for: SNP-guided identification of monoallelic DNA-methylation events from enrichment-based sequencing data
Source: Nucleic Acids Res. 2014 Sep 18;42(20):e157. doi: 10.1093/nar/gku847 (PMC4227762; doi:10.1093/nar/gku847)
Supplement: SUPPLEMENTARY DATA [file supp_gku847_nar-01370-met-g-2014-File005.zip]

Archive with 8 entries (5 files):
- SupplementaryData/
- SupplementaryData/.DS_Store
- __MACOSX/
- __MACOSX/SupplementaryData/
- __MACOSX/SupplementaryData/._.DS_Store
- SupplementaryData/AdditionalMethods.pdf
- SupplementaryData/AdditionalTables.xls
- __MACOSX/SupplementaryData/._AdditionalTables.xls
