# Supplementary material for: SNP-guided identification of monoallelic DNA-methylation events from enrichment-based sequencing data
Source: Nucleic Acids Res. 2014 Sep 18;42(20):e157. doi: 10.1093/nar/gku847 (PMC4227762; doi:10.1093/nar/gku847)
Supplement: SUPPLEMENTARY DATA [file supp_gku847_nar-01370-met-g-2014-File005.zip › SupplementaryData/AdditionalTables.xls]

## Sheet: Table S1
Table S1: List of the 334 samples with their ID, sequencing Platform, originating Tissue, sample Origin, Gender (M: male, F: female) and resulting mapping percentage (MP).
To protect the patients privacy, the given IDs are not linked to the SNP data in Additional file 2.
ID	Platform	Tissue	Origin	Disease	Gender	MP (%)
1	GAIIx	kidney	primary	cancer	F	67.43
2	GAIIx	kidney	primary	cancer	M	71.62
3	GAIIx	kidney	primary	cancer	F	71.97
4	GAIIx	kidney	primary	cancer	M	71.44
5	GAIIx	kidney	primary	cancer	M	68.74
6	GAIIx	kidney	primary	cancer	M	68.89
7	GAIIx	kidney	primary	cancer	M	67.7
8	GAIIx	kidney	primary	cancer	F	71.6
9	GAIIx	kidney	primary	cancer	M	71.85
10	GAIIx	kidney	primary	cancer	M	69.16
11	GAIIx	kidney	primary	cancer	M	67.29
12	GAIIx	kidney	primary	cancer	M	75.3
13	GAIIx	kidney	primary	cancer	M	71.89
14	GAIIx	kidney	primary	cancer	M	72.13
15	GAIIx	melanoma	cell line	cancer	F	76.73
16	GAIIx	melanoma	cell line	cancer	F	76.38
17	GAIIx	melanoma	cell line	cancer	F	74.27
18	GAIIx	melanoma	cell line	cancer	F	74.04
19	GAIIx	melanoma	cell line	cancer	F	78.34
20	GAIIx	melanoma	cell line	cancer	F	76.97
21	GAIIx	stem cell	cell line	normal	M	71.87
22	GAIIx	stem cell	cell line	cancer	F	72.31
23	GAIIx	breast	primary	normal	F	63.15
24	GAIIx	breast	cell line	cancer	F	60.38
25	GAIIx	breast	cell line	cancer	F	62.58
26	GAIIx	breast	cell line	cancer	F	67.77
27	GAIIx	brain	primary	normal	M	75.25
28	GAIIx	colon	primary	cancer	M	20.86
29	GAIIx	colon	primary	cancer	M	23.26
30	GAIIx	colon	primary	cancer	M	31.88
31	GAIIx	colon	primary	cancer	M	20.14
32	GAIIx	colon	primary	cancer	F	72.61
33	GAIIx	colon	primary	cancer	M	71.85
34	GAIIx	colon	primary	cancer	M	71.26
35	GAIIx	colon	primary	cancer	F	72.86
36	GAIIx	colon	primary	cancer	F	71
37	GAIIx	colon	primary	cancer	F	71.94
38	GAIIx	colon	primary	cancer	F	73.44
39	GAIIx	colon	primary	cancer	M	71.51
40	GAIIx	colon	primary	cancer	M	27.7
41	GAIIx	colon	primary	cancer	M	29.48
42	GAIIx	colon	primary	cancer	M	22.84
43	GAIIx	lung	primary	cancer	F	78.15
44	GAIIx	lung	primary	cancer	F	77.07
45	GAIIx	lung	primary	cancer	F	78.89
46	GAIIx	lung	primary	cancer	M	74.05
47	GAIIx	lung	primary	cancer	F	75.79
48	GAIIx	lung	primary	cancer	F	75.05
49	GAIIx	lung	primary	cancer	F	74.21
50	GAIIx	kidney	primary	cancer	M	73.04
51	GAIIx	kidney	primary	cancer	M	71.29
52	GAIIx	kidney	primary	cancer	F	71.4
53	GAIIx	kidney	primary	cancer	M	70.15
54	GAIIx	kidney	primary	cancer	F	3.45
55	GAIIx	bladder	cell line	cancer	F	74.68
56	GAIIx	bladder	cell line	cancer	M	78.9
57	GAIIx	bladder	cell line	cancer	M	75.12
58	GAIIx	bladder	cell line	cancer	M	72.42
59	GAIIx	lung	primary	cancer	M	73.42
60	GAIIx	lung	primary	cancer	F	80.95
61	HiSeq	white blood cells	cell line	cancer	F	41.37
62	HiSeq	white blood cells	cell line	cancer	F	41.66
63	HiSeq	head & neck	primary	cancer	F	50.16
64	HiSeq	head & neck	primary	cancer	M	50.5
65	HiSeq	head & neck	primary	cancer	F	54.55
66	HiSeq	head & neck	primary	cancer	F	51.93
67	HiSeq	head & neck	primary	cancer	F	49.45
68	HiSeq	head & neck	primary	cancer	M	48.63
69	HiSeq	head & neck	primary	cancer	F	50.44
70	HiSeq	head & neck	primary	cancer	F	50.55
71	HiSeq	head & neck	primary	cancer	M	50.56
72	HiSeq	head & neck	primary	cancer	F	51.62
73	HiSeq	head & neck	primary	cancer	M	49.15
74	HiSeq	cervix	primary	cancer	F	57.61
75	HiSeq	cervix	primary	cancer	F	56.48
76	HiSeq	cervix	primary	cancer	F	58.12
77	HiSeq	cervix	primary	cancer	F	56.81
78	HiSeq	cervix	primary	cancer	F	55.57
79	HiSeq	cervix	primary	cancer	F	59.27
80	HiSeq	cervix	primary	cancer	F	56.21
81	HiSeq	cervix	primary	cancer	F	57.07
82	HiSeq	cervix	primary	cancer	F	57.01
83	HiSeq	cervix	primary	cancer	F	56.32
84	HiSeq	cervix	primary	cancer	F	56.65
85	GAIIx	lung	primary	cancer	F	78.84
86	GAIIx	colon	primary	normal	M	74.16
87	GAIIx	colon	primary	normal	M	73.64
88	GAIIx	colon	primary	normal	M	71.25
89	GAIIx	colon	primary	normal	F	75.28
90	GAIIx	colon	primary	normal	F	74.66
91	GAIIx	colon	primary	cancer	M	75.28
92	GAIIx	colon	primary	cancer	M	74.03
93	GAIIx	colon	primary	cancer	F	77.53
94	GAIIx	colon	primary	cancer	F	78.59
95	GAIIx	colon	primary	cancer	M	77.11
96	GAIIx	cervix	cell line	cancer	F	70.53
97	GAIIx	cervix	cell line	cancer	F	75.05
98	GAIIx	cervix	cell line	cancer	F	76.53
99	HiSeq	cervix	cell line	cancer	F	28.2
100	HiSeq	cervix	cell line	cancer	F	65.45
101	HiSeq	cervix	cell line	cancer	F	71.56
102	HiSeq	cervix	cell line	cancer	F	71.93
103	HiSeq	cervix	cell line	cancer	F	70.6
104	HiSeq	cervix	cell line	cancer	F	71.04
105	HiSeq	cervix	cell line	cancer	F	70.04
106	HiSeq	cervix	cell line	cancer	F	72.81
107	HiSeq	cervix	cell line	cancer	F	70.25
108	HiSeq	cervix	cell line	cancer	F	73.39
109	HiSeq	ovaries	primary	cancer	F	72.24
110	HiSeq	ovaries	primary	cancer	F	74.18
111	HiSeq	ovaries	primary	cancer	F	73.99
112	HiSeq	ovaries	primary	cancer	F	72.72
113	HiSeq	ovaries	primary	cancer	F	74.79
114	HiSeq	ovaries	primary	cancer	F	76.82
115	HiSeq	ovaries	primary	cancer	F	69.06
116	HiSeq	ovaries	primary	cancer	F	76.17
117	HiSeq	ovaries	primary	cancer	F	70.27
118	HiSeq	ovaries	primary	cancer	F	72.46
119	HiSeq	ovaries	primary	cancer	F	69.94
120	HiSeq	ovaries	primary	cancer	F	76.62
121	HiSeq	ovaries	primary	cancer	F	76.15
122	HiSeq	ovaries	primary	cancer	F	72.38
123	HiSeq	ovaries	primary	cancer	F	71.08
124	HiSeq	ovaries	primary	cancer	F	70.85
125	HiSeq	ovaries	primary	cancer	F	67.03
126	HiSeq	ovaries	primary	cancer	F	71.25
127	HiSeq	ovaries	primary	cancer	F	71.47
128	HiSeq	ovaries	primary	cancer	F	73.2
129	GAIIx	brain	primary	cancer	M	62.79
130	GAIIx	brain	primary	cancer	M	72.6
131	GAIIx	brain	primary	cancer	F	67.13
132	GAIIx	brain	primary	cancer	M	67.96
133	GAIIx	brain	primary	cancer	M	62.43
134	GAIIx	brain	primary	cancer	M	63.67
135	GAIIx	brain	primary	cancer	F	66.44
136	GAIIx	brain	primary	cancer	M	63.6
137	GAIIx	brain	primary	cancer	M	68.32
138	GAIIx	brain	primary	cancer	M	63.3
139	GAIIx	brain	primary	cancer	M	61.88
140	GAIIx	brain	primary	cancer	M	62.01
141	GAIIx	brain	primary	cancer	M	41.84
142	GAIIx	brain	primary	cancer	F	42.62
143	GAIIx	brain	primary	cancer	M	61.5
144	GAIIx	brain	primary	cancer	M	59.55
145	GAIIx	brain	primary	cancer	M	62.1
146	GAIIx	brain	primary	cancer	M	59.28
147	GAIIx	brain	primary	cancer	M	67.33
148	GAIIx	brain	primary	cancer	M	65.14
149	GAIIx	brain	primary	cancer	F	64.74
150	GAIIx	brain	primary	cancer	M	64.43
151	GAIIx	brain	primary	cancer	M	64.51
152	GAIIx	brain	primary	cancer	M	61.76
153	GAIIx	brain	primary	cancer	M	57.75
154	GAIIx	brain	primary	cancer	M	59.86
155	GAIIx	brain	primary	cancer	F	67.84
156	GAIIx	brain	primary	cancer	M	67.67
157	GAIIx	brain	primary	cancer	F	70.62
158	GAIIx	brain	primary	cancer	M	66.8
159	GAIIx	brain	primary	cancer	M	68.06
160	GAIIx	brain	primary	cancer	M	61.65
161	GAIIx	brain	primary	cancer	M	62.65
162	GAIIx	brain	primary	cancer	M	63.52
163	GAIIx	brain	primary	cancer	M	66.21
164	GAIIx	brain	primary	cancer	F	63.22
165	GAIIx	brain	primary	cancer	M	63.62
166	GAIIx	brain	primary	cancer	M	63.75
167	GAIIx	brain	primary	cancer	M	65.47
168	GAIIx	brain	primary	cancer	F	65.91
169	GAIIx	brain	primary	cancer	M	65.09
170	GAIIx	brain	primary	cancer	M	63
171	GAIIx	brain	primary	cancer	F	62.76
172	GAIIx	brain	primary	cancer	M	64.28
173	GAIIx	brain	primary	cancer	F	65.77
174	GAIIx	brain	primary	cancer	M	67.25
175	GAIIx	brain	primary	cancer	F	66.07
176	GAIIx	brain	primary	cancer	F	67.27
177	GAIIx	brain	primary	cancer	M	69.91
178	GAIIx	brain	primary	cancer	M	64.3
179	GAIIx	brain	primary	cancer	M	64.62
180	GAIIx	brain	primary	cancer	M	67.31
181	GAIIx	brain	primary	cancer	M	65.64
182	GAIIx	brain	primary	cancer	M	65.76
183	GAIIx	brain	primary	cancer	F	68.25
184	GAIIx	brain	primary	cancer	M	61.99
185	GAIIx	brain	primary	cancer	M	63.75
186	GAIIx	brain	primary	cancer	M	61.41
187	GAIIx	brain	primary	cancer	M	61.68
188	GAIIx	brain	primary	cancer	F	64.04
189	GAIIx	brain	primary	cancer	M	69.46
190	GAIIx	brain	primary	cancer	M	64.92
191	GAIIx	brain	primary	cancer	M	66.29
192	GAIIx	brain	primary	cancer	M	66.95
193	GAIIx	brain	primary	cancer	M	70.29
194	GAIIx	brain	primary	cancer	F	70.96
195	GAIIx	brain	primary	cancer	M	62.04
196	GAIIx	brain	primary	cancer	F	68.41
197	GAIIx	brain	primary	cancer	M	70.76
198	GAIIx	brain	primary	cancer	M	67.79
199	HiSeq	ascites	primary	cancer	F	71.49
200	HiSeq	ascites	primary	cancer	F	73.07
201	HiSeq	ascites	primary	cancer	F	66.1
202	HiSeq	ascites	primary	cancer	F	69.89
203	HiSeq	ascites	primary	cancer	F	67.63
204	HiSeq	ascites	primary	cancer	F	68.62
205	HiSeq	ascites	primary	cancer	F	70.74
206	HiSeq	ascites	primary	cancer	F	69.34
207	HiSeq	ascites	primary	cancer	F	66.89
208	HiSeq	ascites	primary	cancer	F	67.5
209	HiSeq	ascites	primary	cancer	F	65.96
210	HiSeq	ascites	primary	cancer	F	71.78
211	HiSeq	ascites	primary	cancer	F	67.14
212	HiSeq	ascites	primary	cancer	F	69.82
213	HiSeq	ascites	primary	cancer	F	68.46
214	HiSeq	ascites	primary	cancer	F	70.46
215	HiSeq	ascites	primary	cancer	F	68.17
216	HiSeq	ascites	primary	cancer	F	70.99
217	HiSeq	ascites	primary	cancer	F	70.7
218	HiSeq	ascites	primary	cancer	F	71.09
219	HiSeq	ascites	primary	cancer	F	71.73
220	HiSeq	ascites	primary	cancer	F	69.85
221	HiSeq	ascites	primary	cancer	F	67.93
222	HiSeq	ascites	primary	cancer	F	70.06
223	HiSeq	ascites	primary	cancer	F	70.15
224	HiSeq	ascites	primary	cancer	F	74.94
225	HiSeq	ascites	primary	cancer	F	71.4
226	HiSeq	ascites	primary	cancer	F	68.55
227	HiSeq	ascites	primary	cancer	F	69.46
228	HiSeq	ascites	primary	cancer	F	71.08
229	HiSeq	ascites	primary	cancer	F	68.35
230	HiSeq	ascites	primary	cancer	F	70.36
231	HiSeq	ascites	primary	cancer	F	72.4
232	HiSeq	ascites	primary	cancer	F	71.15
233	HiSeq	ascites	primary	cancer	F	72.97
234	HiSeq	ascites	primary	cancer	F	73.75
235	GAIIx	prostate	cell line	cancer	M	63.84
236	GAIIx	prostate	cell line	cancer	M	61.72
237	GAIIx	prostate	cell line	cancer	M	57.46
238	GAIIx	blood plasma	primary	normal	M	66.27
239	GAIIx	blood plasma	primary	cancer	M	66.49
240	GAIIx	stem cell	primary	normal	M	66.47
241	GAIIx	kidney	primary	normal	M	60.52
242	GAIIx	melanocytes	primary	normal	M	60.76
243	GAIIx	kidney	primary	cancer	M	62.77
244	GAIIx	kidney	primary	cancer	M	60.81
245	GAIIx	basal cell	primary	cancer	M	60.44
246	GAIIx	basal cell	primary	cancer	F	57.64
247	GAIIx	basal cell	primary	cancer	F	62.19
248	GAIIx	basal cell	primary	cancer	F	63.02
249	GAIIx	basal cell	primary	cancer	F	70.96
250	GAIIx	basal cell	primary	cancer	F	73.39
251	GAIIx	basal cell	primary	cancer	M	67.94
252	GAIIx	basal cell	primary	cancer	F	58.43
253	GAIIx	basal cell	primary	cancer	F	66.57
254	GAIIx	monocytes	primary	normal	M	42.24
255	GAIIx	nose polyps	primary	normal	M	62.49
256	GAIIx	nose polyps	primary	normal	M	55.49
257	GAIIx	nose polyps	primary	normal	M	61.92
258	GAIIx	breast	cell line	cancer	F	66.87
259	GAIIx	breast	cell line	cancer	F	68
260	GAIIx	breast	cell line	cancer	M	72.84
261	GAIIx	colon	primary	cancer	M	64.02
262	GAIIx	colon	primary	cancer	M	65.7
263	GAIIx	colon	primary	cancer	M	61.8
264	GAIIx	colon	primary	cancer	M	59.52
265	GAIIx	colon	primary	cancer	F	56.77
266	GAIIx	thyroid	primary	normal	F	57.23
267	HiSeq	breast	primary	normal	F	72.73
268	HiSeq	breast	primary	normal	F	74.05
269	HiSeq	breast	primary	normal	F	72.11
270	HiSeq	breast	primary	normal	F	77.77
271	HiSeq	breast	primary	normal	F	77.01
272	HiSeq	breast	primary	normal	F	76.65
273	HiSeq	breast	primary	normal	F	76.74
274	HiSeq	breast	primary	normal	F	77.35
275	HiSeq	breast	primary	normal	F	76.69
276	HiSeq	breast	primary	normal	F	78.8
277	HiSeq	breast	primary	normal	F	74.8
278	HiSeq	breast	primary	normal	F	75.3
279	HiSeq	breast	primary	normal	F	73.72
280	HiSeq	breast	primary	normal	F	70.58
281	HiSeq	breast	primary	normal	F	74.52
282	HiSeq	breast	primary	normal	F	69.27
283	HiSeq	breast	primary	normal	F	77.08
284	HiSeq	breast	primary	normal	F	75.11
285	HiSeq	breast	primary	normal	F	74.81
286	HiSeq	breast	primary	normal	F	75.51
287	HiSeq	head & neck	primary	cancer	F	47.77
288	HiSeq	head & neck	primary	cancer	F	45.93
289	HiSeq	head & neck	primary	cancer	F	46.8
290	HiSeq	head & neck	primary	cancer	F	47.56
291	HiSeq	head & neck	primary	cancer	F	49.87
292	HiSeq	head & neck	primary	cancer	M	45.62
293	HiSeq	head & neck	primary	cancer	F	48.19
294	HiSeq	head & neck	primary	cancer	M	49.03
295	HiSeq	cervix	primary	cancer	F	27.3
296	HiSeq	cervix	primary	cancer	F	26.44
297	HiSeq	cervix	primary	cancer	F	26.93
298	HiSeq	cervix	primary	cancer	F	27.6
299	HiSeq	cervix	primary	cancer	F	27.33
300	HiSeq	cervix	primary	cancer	F	27.8
301	HiSeq	cervix	primary	cancer	F	28.61
302	HiSeq	cervix	primary	cancer	F	27.54
303	HiSeq	cervix	primary	cancer	F	27.27
304	HiSeq	cervix	primary	cancer	F	27.97
305	HiSeq	cervix	primary	cancer	F	27.25
306	HiSeq	cervix	primary	cancer	F	28
307	HiSeq	cervix	primary	cancer	F	49.61
308	HiSeq	cervix	primary	cancer	F	49.72
309	HiSeq	cervix	primary	cancer	F	49.28
310	HiSeq	cervix	primary	cancer	F	50.27
311	HiSeq	cervix	primary	cancer	F	49.84
312	HiSeq	cervix	primary	cancer	F	48.65
313	HiSeq	cervix	primary	cancer	F	50
314	HiSeq	cervix	primary	cancer	F	49.78
315	HiSeq	cervix	primary	cancer	F	48.22
316	HiSeq	cervix	primary	cancer	F	47.74
317	HiSeq	cervix	primary	cancer	F	48.8
318	HiSeq	cervix	primary	cancer	F	48.32
319	HiSeq	cervix	primary	cancer	F	46.64
320	HiSeq	cervix	primary	cancer	F	49.49
321	HiSeq	cervix	primary	cancer	F	48.47
322	HiSeq	cervix	primary	cancer	F	49.27
323	HiSeq	cervix	primary	cancer	F	47.85
324	HiSeq	cervix	primary	cancer	F	49.45
325	HiSeq	cervix	primary	cancer	F	49.5
326	HiSeq	cervix	primary	cancer	F	49.21
327	HiSeq	cervix	primary	cancer	F	48.73
328	HiSeq	cervix	primary	cancer	F	49.43
329	HiSeq	cervix	primary	cancer	F	48.83
330	HiSeq	cervix	primary	cancer	F	50.19
331	HiSeq	cervix	primary	cancer	F	46.53
332	HiSeq	cervix	primary	cancer	F	45.77
333	HiSeq	cervix	primary	cancer	F	44.93
334	HiSeq	cervix	primary	cancer	F	45.33

## Sheet: Table S2
Table S2: Amount of SNP positions that overlapped with SNV positions of dbSNP (Overlap dbSNP) and the amount of retained loci after filtering based on sample coverage and the major allele frequency (fSNPs) per chromosome.
The last column shows the relative percentage of the retained loci (Relative %).
Chr	Overlap dbSNP	fSNPs	Relative %
1	1587302	37259	2.35
2	1555395	34184	2.2
3	1260034	22065	1.75
4	1172419	26442	2.26
5	1111028	20500	1.85
6	1157413	25708	2.22
7	1128561	31450	2.79
8	1011641	20868	2.06
9	847923	19908	2.35
10	977071	30138	3.08
11	949203	19255	2.03
12	918704	20484	2.23
13	609862	11709	1.92
14	615814	12297	2
15	588324	11829	2.01
16	778319	29432	3.78
17	703214	24824	3.53
18	504029	11783	2.34
19	646421	25066	3.88
20	529745	16201	3.06
21	302657	11977	3.96
22	371385	15012	4.04
X	524426	7699	1.47
	19850890	486090	0.0244871

## Sheet: Table S3
Table S3: Summary of the 14 publicly available whole-genome bisulfite sequencing data sets with their name, description and GEO accession numbers, respectively.
ID	Sample name	Sample Description	GEO/SRA ID
1	colon	colon adjacent normal	GSE46644
2	colonTumor	colon primary tumor	GSE46644
3	cortexNormal1	mid frontal cortex normal	GSE46644
4	cortexNormal2	mid frontal cortex normal	GSE46644
5	cortexAD1	mid frontal cortex alzheimer	GSE46644
6	cortexAD2	mid frontal cortex alzheimer	GSE46644
7	fFF	newborn foreskin fibroblasts	SRX015769,SRX015770,SRX015771,SRX015772
8	IMR90	IMR90 & GSE46644	GSE46644
9	HepG2	HepG2	GSE46644
10	HSCP	HSCP	SRX096521,SRX096518
11	bcell	bcell	SRX096520,SRX096517
12	dMesenchy	H1 derived mesenchymal stem cells	SRX116603,SRX116604
13	dMEEN	H1+BMP4 derived mesendoderm cells	GSM818003,GSM818004,GSM818005,GSM818006
14	dNPC	H1 derived neuronal progenitor cells	GSM675542,GSM675543,GSM675544,GSM675545,GSM675546

## Sheet: Table S4
Table S4: Functional annotation of the 80 loci with significant monoallelic DNA-methylation. Next to the functional annotation, the corresponding (Ensembl) gene ID is shown (GeneID).
Chr	SNP position	Functional	GeneID
		annotation
1	90844629	INTERGENIC
1	90844662	INTERGENIC
1	228757936	PROMOTER	ENSG00000200624
1	228757936	INTRON	ENSG00000183929
2	69347244	INTRON	ENSG00000169604
2	133018988	PROMOTER	ENSG00000233786
2	133020085	EXON	ENSG00000233786
2	133023691	INTERGENIC
2	133023703	INTERGENIC
2	133023711	INTERGENIC
2	133029769	INTERGENIC
2	133032580	INTERGENIC
2	133033524	INTERGENIC
2	207122438	INTERGENIC
3	5156139	INTERGENIC
3	5156149	INTERGENIC
3	162561619	INTERGENIC
3	196722009	INTRON	ENSG00000163975
4	7635629	INTRON	ENSG00000184985
4	49099668	INTERGENIC
4	89618837	INTRON	ENSG00000138641
4	89618837	EXON	ENSG00000177432
5	178650557	INTRON	ENSG00000087116
6	3849305	PROMOTER	ENSG00000145945
6	3849305	INTRON	ENSG00000238158
6	168784228	INTERGENIC
6	170055316	INTRON	ENSG00000184465
7	19534519	INTRON	ENSG00000223838
7	56437045	INTERGENIC
7	57554497	INTERGENIC
7	61080848	INTERGENIC
7	64895556	INTERGENIC
7	157923845	INTRON	ENGS00000155093
7	158041458	INTRON	ENSG00000155093
7	158041459	INTRON	ENSG00000155093
10	39086215	INTERGENIC
10	39086885	INTERGENIC
10	39086905	INTERGENIC
10	39086907	INTERGENIC
10	42800026	INTERGENIC
10	102279294	INTRON	ENSG00000075826
10	102279294	INTRON	ENSG00000255339
10	102279294	INTRON	ENSG00000166136
10	102279295	INTRON	ENSG00000075826
10	102279295	INTRON	ENSG00000255339
10	102279295	INTRON	ENSG00000166136
11	2019496	PROMOTER	ENSG00000130600
11	2019496	INTRON	ENSG00000130600
11	2019496	PROMOTER	ENSG00000211502
11	2019618	PROMOTER	ENSG00000130600
11	2019618	INTRON	ENSG00000130600
11	2019618	PROMOTER	ENSG00000211502
11	2021164	INTRON	ENSG00000130600
11	2021206	INTRON	ENSG00000130600
11	2021980	INTRON	ENSG00000130600
11	2022023	INTRON	ENSG00000130600
11	2721568	PROMOTER	ENSG00000258492
11	2721568	INTRON	ENSG00000053918
11	51579458	INTERGENIC
13	31481030	INTRON	ENSG00000102802
13	85969909	INTRON	ENSG00000226317
13	85969941	INTRON	ENSG00000226317
14	88237822	INTRON	ENSG00000258807
15	25123472	INTRON	ENSG00000128739
15	25201659	INTRON	ENSG00000128739
15	25201659	INTRON	ENSG00000214265
16	3493495	EXON	ENSG00000167981
16	3493495	PROMOTER	ENSG00000122390
16	11415785	INTRON	ENSG00000175643
16	33960762	PROMOTER	ENSG00000207986
16	46411729	INTERGENIC
17	22252007	INTERGENIC
17	22259640	INTERGENIC
17	31340444	EXON	ENSG00000108684
18	18517029	INTERGENIC
19	15279411	INTRON	ENSG00000074181
19	24184564	PROMOTER	ENSG00000251948
19	54040861	PROMOTER	ENSG00000130844
19	54040861	INTRON	ENSG00000130844
19	54040861	EXON	ENSG00000130844
19	54041242	PROMOTER	ENSG00000130844
19	54041242	INTRON	ENSG00000130844
19	54057156	INTRON	ENSG00000130844
19	54057156	PROMOTER	ENSG00000130844
19	54057515	INTRON	ENSG00000130844
19	54057515	PROMOTER	ENSG00000130844
19	54057777	INTRON	ENSG00000130844
19	54057777	PROMOTER	ENSG00000130844
19	57350463	INTRON	ENSG00000198300
19	57350463	INTRON	ENSG00000259486
20	55658479	INTERGENIC
20	55658481	INTERGENIC
20	57415110	INTRON	ENSG00000235590
20	57415110	EXON	ENSG00000235590
20	57415110	PROMOTER	ENSG00000087460
20	57415110	EXON	ENSG00000087460
20	57426449	PROMOTER	ENSG00000235590
20	57426449	PROMOTER	ENSG00000087460
20	57426449	INTRON	ENSG00000087460
20	57426726	PROMOTER	ENSG00000235590
20	57426726	PROMOTER	ENSG00000087460
20	57426726	INTRON	ENSG00000087460
20	57427132	PROMOTER	ENSG00000235590
20	57427132	PROMOTER	ENSG00000087460
20	57427132	INTRON	ENSG00000087460
20	57431165	INTRON	ENSG00000087460
20	57431165	EXON	ENSG00000087460
21	40757887	INTRON	ENSG00000160183
21	40757887	INTRON	ENSG00000182093
21	40757887	PROMOTER	ENSG00000182093
21	44011806	INTRON	ENSG00000183486
22	42078666	PROMOTER	ENSG00000100138
22	42078666	INTRON	ENSG00000100138
22	49077801	INTRON	ENSG00000219438

## Sheet: Table S5
Table S5: Illumina Human BodyMap 2.0. Sample description of RNA-Seq of 16 human individual tissues.
ASE genes 1:	genes with >= 1 variant site showing significant deviation from equal allelic expression
ASE genes 2:	genes with >= 2 variant sites showing significant deviation from equal allelic expression
Source Name	Organism	Age (years)	Sex	Ethnic Group	Tissue	#raw reads	uniquely mapped reads (%)	# variant sites	significant variant sites (fdr 1%)	ASE genes 1	ASE genes 2
HCT20142	Homo Sapiens	60	female	Caucasian	kidney	80397337	72.31	13091	2974	1684	784
HCT20143	Homo Sapiens	77	male	Caucasian	heart	82918784	77.75	15431	3997	2121	1070
HCT20144	Homo Sapiens	37	male	Caucasian	liver	80048623	73.23	10416	2850	1488	739
HCT20145	Homo Sapiens	56	male	Caucasian	lung	79296905	75.72	10953	2755	1462	677
HCT20146	Homo Sapiens	86	female	Caucasian	lymph node	82078157	72.64	9985	2246	1208	563
HCT20147	Homo Sapiens	73	male	Caucasian	prostate	82334076	77	14348	3142	1858	845
HCT20148	Homo Sapiens	77	male	Caucasian	skeletal muscle	82111139	75.55	6323	1825	944	444
HCT20149	Homo Sapiens	58	male	Caucasian	leukocyte	81217148	76.58	10006	2634	1430	681
HCT20150	Homo Sapiens	47	female	African American	ovary	80946260	74.73	27693	6416	3531	1822
HCT20151	Homo Sapiens	19	male	Caucasian	testis	81836199	76	19730	4973	3073	1467
HCT20152	Homo Sapiens	60	female	Caucasian	thyroid	81912887	74.03	19093	4838	2791	1383
HCT20158	Homo Sapiens	73	female	Caucasian	adipose	77300072	71.51	14363	4165	2180	1044
HCT20159	Homo Sapiens	60	male	Caucasian	adrenal	74472871	73.39	18230	4618	2537	1266
HCT20160	Homo Sapiens	77	female	Caucasian	brain	73513047	78.07	18797	15488	6749	4292
HCT20161	Homo Sapiens	29	female	Caucasian	breast	75862215	72.84	15645	4361	2367	1191
HCT20162	Homo Sapiens	68	female	Caucasian	colon	82437443	73.68	11234	2947	1631	780
							74.6894	235338	70229	37054	19048

## Sheet: Table S6
Table S6: Validation of allele-specific expression (ASE). Results are shown for the 28 genes with one (or more) monoallelic methylated SNP(s) in their genic regions and with at minium 1 variant site showing a significant deviation from equal allelic expression.
7 genes exclusively show ASE in one or multiple tissues, 14 genes have both ASE and biallelic expression (BE) in different tissues and 7 genes only show BE.
Following columns are indicated: (Ensembl) Gene ID, Gene symbol, number and annotation of tissues for which ASE/BE could be examined (# Tissues and Tissues, respectively) and the Type of expression found for these tissues (ASE of BE).
*: known imprinted region; **: preficted imprinted genomic region
GeneID	Gene symbol	# Tissues	Tissues	Type of expression
ENSG00000219438	FAM19A5	1	testis	ASE
ENSG00000255339	NDUFB8	1	heart	ASE
ENSG00000198300	PEG3/ZIM2*	3	brain,ovary,testis,	ASE
ENSG00000169604	ANTXR1	7	adipose,brain,colon,lung,ovary,testis,thyroid,	ASE
ENSG00000166136	NDUFB8	10	adipose,adrenal,brain,breast,colon,heart,ovary,prostate,testis,thyroid,	ASE
ENSG00000130600	H19*	11	adipose,adrenal,breast,colon,heart,kidney,ovary,prostate,skeletal_muscle,testis,thyroid,	ASE
ENSG00000087460	GNAS*	16	adipose,adrenal,brain,breast,colon,heart,kidney,leukocyte,liver,lung,lymph_node,ovary,prostate,skeletal_muscle,testis,thyroid,	ASE
ENSG00000175643	RMI2	1	testis	ASE
		1	ovary	BE
ENSG00000184985	SORCS2	1	brain	ASE
		1	testis	BE
ENSG00000238158	RP11-420L9.4.1	1	thyroid	ASE
		1	testis	BE
ENSG00000075826	SEC31B	1	heart	ASE
		1	testis	BE
ENSG00000122390	NAA60**	1	brain	ASE
		11	adipose,adrenal,breast,colon,heart,kidney,liver,lymph_node,ovary,testis,thyroid,	BE
ENSG00000138641	HERC3	1	brain	ASE
		8	adipose,adrenal,colon,heart,leukocyte,lung,ovary,prostate,	BE
ENSG00000155093	PTPRN2	1	brain	ASE
		2	kidney,prostate,	BE
ENSG00000183486	MX2	2	adipose,leukocyte,	ASE
		4	breast,ovary,testis,thyroid,	BE
ENSG00000130844	ZNF331	2	brain,ovary,	ASE
		2	adrenal,lung,	BE
ENSG00000182093	WRB	3	brain,liver,testis,	ASE
		6	adrenal,heart,leukocyte,ovary,skeletal_muscle,thyroid,	BE
ENSG00000214265	SNURF*	4	brain,lymph_node,prostate,testis,	ASE
		2	heart,thyroid,	BE
ENSG00000128739	SNRPN*	7	adrenal,colon,leukocyte,lymph_node,ovary,prostate,testis,	ASE
		1	brain	BE
ENSG00000074181	NOTCH3	8	adipose,adrenal,breast,heart,lymph_node,ovary,testis,thyroid,	ASE
		2	colon,skeletal_muscle,	BE
ENSG00000100138	NHP2L1	15	adipose,adrenal,brain,breast,colon,heart,kidney,leukocyte,liver,lung,lymph_node,ovary,prostate,testis,thyroid,	ASE
		1	skeletal muscle	BE
ENSG00000235590	GNAS-AS1*	1	testis	BE
ENSG00000184465	WDR27	1	testis	BE
ENSG00000160183	TMPRSS3	1	thyroid	BE
ENSG00000102802	C13-ORF33	1	ovary	BE
ENSG00000163975	MFI2	2	adipose,breast,	BE
ENSG00000053918	KCNQ1*	3	prostate,testis,thyroid,	BE
ENSG00000087116	ADAMTS2	3	adipose,breast,ovary,	BE
